# Supplementary material for: Development of Acellular Hepatic Scaffolds Through a Low-Cost Gravity-Assisted Perfusion Decellularization Method
Source: Biomimetics (Basel). 2025 Nov 15;10(11):777. doi: 10.3390/biomimetics10110777 (PMC12650586; doi:10.3390/biomimetics10110777)
Supplement: Supplementary file 1 [file biomimetics-10-00777-s001.zip]

Archive with 1 entries (1 files):
- biomimetics-3960086-supplementary.pdf
